# Supplementary material for: Microwave Modification of Quinoa Grains at Constant and Varying Water Content Modulates Changes in Structural and Physico-Chemical Properties of the Resulting Flours
Source: Foods. 2023 Mar 27;12(7):1421. doi: 10.3390/foods12071421 (PMC10093526; doi:10.3390/foods12071421)
Supplement: Supplementary file 1 [file foods-12-01421-s001.zip]

Archive with 1 entries (1 files):
- foods-2249792-supplementary.pdf
